# Supplementary material for: Evaluation of methods for oligonucleotide array data via quantitative real-time PCR
Source: BMC Bioinformatics. 2006 Jan 17;7:23. doi: 10.1186/1471-2105-7-23 (PMC1360686; doi:10.1186/1471-2105-7-23)
Supplement: Additional File 2 — This excel file gives the results of the follow-up analysis. For each combination of sub-methods, the Pearson correlation is given for each contrast. [file 1471-2105-7-23-S2.xls]

## Sheet: sdfsdf
We considered three-methods in each of four stages of data processing.
The last six columns are the correlations with qRT-PCR results for the six summary contrasts.
Incompatible combinations of sub-methods are those with no correlations given.
	backadj	norm	pmcorr	summmeth	GEN	AGE	INT	YWT-OWT	YWT-YMCAT	OWT-OMCAT
1	mas	constant	mas	mas	0.75232	0.395519	0.814352	0.868169	0.777593	0.701916
2	mas	constant	mas	medianpolish	0.711606	0.315681	0.661009	0.880225	0.583677	0.584403
3	mas	constant	mas	liwong	0.721857	0.310469	0.759808	0.811014	0.702431	0.670068
4	mas	constant	pmonly	mas	0.553927	0.304009	0.775366	0.760658	0.651678	0.56261
5	mas	constant	pmonly	medianpolish	0.587104	0.37389	0.81958	0.765765	0.731165	0.631506
6	mas	constant	pmonly	liwong	0.434982	0.248339	0.802502	0.694263	0.629609	0.522583
7	mas	quantiles	mas	mas	0.761003	0.398524	0.827996	0.872511	0.761551	0.718349
8	mas	quantiles	mas	medianpolish	0.770436	0.248854	0.682458	0.859883	0.578299	0.665521
9	mas	quantiles	mas	liwong	0.731077	0.319131	0.798433	0.837715	0.696951	0.666289
10	mas	quantiles	pmonly	mas	0.618052	0.294909	0.777599	0.779893	0.646257	0.649
11	mas	quantiles	pmonly	medianpolish	0.641462	0.342279	0.834051	0.777809	0.702538	0.717964
12	mas	quantiles	pmonly	liwong	0.428117	0.234268	0.802288	0.691403	0.630673	0.531474
13	mas	invariantset	mas	mas	0.737465	0.340885	0.828313	0.854649	0.743382	0.709951
14	mas	invariantset	mas	medianpolish
15	mas	invariantset	mas	liwong	0.702886	0.280641	0.766799	0.822441	0.671352	0.640619
16	mas	invariantset	pmonly	mas	0.622042	0.291228	0.786141	0.77766	0.648776	0.663355
17	mas	invariantset	pmonly	medianpolish	0.656597	0.332634	0.8544	0.781481	0.710047	0.747335
18	mas	invariantset	pmonly	liwong	0.541654	0.210762	0.806509	0.73951	0.647322	0.620836
19	gcrma	constant	mas	mas	0.515953	0.281789	0.718322	0.68453	0.660574	0.50172
20	gcrma	constant	mas	medianpolish
21	gcrma	constant	mas	liwong	0.677822	0.444841	0.766782	0.81276	0.798697	0.634167
22	gcrma	constant	pmonly	mas	0.640808	0.338155	0.761865	0.816381	0.716199	0.589975
23	gcrma	constant	pmonly	medianpolish	0.71041	0.489516	0.738186	0.83023	0.770708	0.628257
24	gcrma	constant	pmonly	liwong	0.705161	0.380391	0.88976	0.854676	0.768057	0.739359
25	gcrma	quantiles	mas	mas	0.497727	0.325371	0.783665	0.696616	0.734855	0.521936
26	gcrma	quantiles	mas	medianpolish
27	gcrma	quantiles	mas	liwong	0.686181	0.475868	0.797086	0.824121	0.837947	0.664482
28	gcrma	quantiles	pmonly	mas	0.647088	0.338611	0.793055	0.821459	0.750428	0.629228
29	gcrma	quantiles	pmonly	medianpolish	0.726362	0.478508	0.798011	0.840185	0.81594	0.697614
30	gcrma	quantiles	pmonly	liwong	0.724067	0.382151	0.89364	0.856519	0.777619	0.748985
31	gcrma	invariantset	mas	mas	0.519906	0.275662	0.752347	0.713122	0.732815	0.51751
32	gcrma	invariantset	mas	medianpolish
33	gcrma	invariantset	mas	liwong	0.624016	0.474469	0.736109	0.779966	0.768495	0.583618
34	gcrma	invariantset	pmonly	mas	0.652789	0.328449	0.787231	0.825565	0.752444	0.627714
35	gcrma	invariantset	pmonly	medianpolish	0.745112	0.459801	0.765124	0.841338	0.821784	0.702547
36	gcrma	invariantset	pmonly	liwong	0.726323	0.375281	0.894397	0.8566	0.777327	0.749037
37	none	constant	mas	mas	0.765322	0.46639	0.831996	0.857582	0.787951	0.739598
38	none	constant	mas	medianpolish	0.775973	0.483281	0.781886	0.867107	0.737241	0.709876
39	none	constant	mas	liwong	0.677373	0.251979	0.826062	0.815306	0.721839	0.664133
40	none	constant	pmonly	mas	0.424535	0.292324	0.693194	0.693842	0.599208	0.371697
41	none	constant	pmonly	medianpolish	0.409928	0.343694	0.730046	0.695318	0.661129	0.389831
42	none	constant	pmonly	liwong	0.372805	0.250232	0.7811	0.668018	0.593218	0.442554
43	none	quantiles	mas	mas	0.77213	0.441346	0.833723	0.858295	0.762923	0.744622
44	none	quantiles	mas	medianpolish	0.775011	0.4556	0.750234	0.853671	0.697266	0.69827
45	none	quantiles	mas	liwong	0.703119	0.255368	0.840886	0.830498	0.713341	0.682482
46	none	quantiles	pmonly	mas	0.514796	0.265993	0.722124	0.724282	0.598311	0.554434
47	none	quantiles	pmonly	medianpolish	0.524194	0.320461	0.768815	0.740643	0.653142	0.604148
48	none	quantiles	pmonly	liwong	0.418585	0.225509	0.768644	0.689895	0.59581	0.493252
49	none	invariantset	mas	mas	0.769494	0.429528	0.846251	0.852352	0.7727	0.765312
50	none	invariantset	mas	medianpolish	0.782397	0.40981	0.755275	0.848385	0.69045	0.720414
51	none	invariantset	mas	liwong	0.737044	0.276731	0.834137	0.821109	0.712268	0.73493
52	none	invariantset	pmonly	mas	0.521697	0.274521	0.728964	0.731774	0.607296	0.556848
53	none	invariantset	pmonly	medianpolish	0.535249	0.335694	0.781861	0.743853	0.669072	0.63017
54	none	invariantset	pmonly	liwong	0.434104	0.222506	0.777452	0.699576	0.600399	0.517619
55	mas	constant	subtractmm	mas
56	mas	constant	subtractmm	medianpolish
57	mas	constant	subtractmm	liwong	0.714102	0.354155	0.815358	0.813668	0.7174	0.708465
58	mas	quantiles	subtractmm	mas
59	mas	quantiles	subtractmm	medianpolish
60	mas	quantiles	subtractmm	liwong	0.708462	0.356271	0.820264	0.821603	0.713703	0.697985
61	mas	invariantset	subtractmm	mas
62	mas	invariantset	subtractmm	medianpolish
63	mas	invariantset	subtractmm	liwong	0.712551	0.365815	0.812372	0.822139	0.720538	0.69725
64	gcrma	constant	subtractmm	mas
65	gcrma	constant	subtractmm	medianpolish
66	gcrma	constant	subtractmm	liwong
67	gcrma	quantiles	subtractmm	mas
68	gcrma	quantiles	subtractmm	medianpolish
69	gcrma	quantiles	subtractmm	liwong
70	gcrma	invariantset	subtractmm	mas
71	gcrma	invariantset	subtractmm	medianpolish
72	gcrma	invariantset	subtractmm	liwong
73	none	constant	subtractmm	mas
74	none	constant	subtractmm	medianpolish
75	none	constant	subtractmm	liwong	0.715238	0.343161	0.810722	0.811789	0.705063	0.706985
76	none	quantiles	subtractmm	mas
77	none	quantiles	subtractmm	medianpolish
78	none	quantiles	subtractmm	liwong	0.708596	0.356112	0.820147	0.821554	0.713384	0.698076
79	none	invariantset	subtractmm	mas
80	none	invariantset	subtractmm	medianpolish
81	none	invariantset	subtractmm	liwong	0.710099	0.364763	0.81177	0.821521	0.721206	0.694318
